# Supplementary material for: Epigenetic Biomarkers of Transition from Metabolically Healthy Obesity to Metabolically Unhealthy Obesity Phenotype: A Prospective Study
Source: Int J Mol Sci. 2021 Sep 27;22(19):10417. doi: 10.3390/ijms221910417 (PMC8508854; doi:10.3390/ijms221910417)
Supplement: Supplementary file 1 [file ijms-22-10417-s001.zip]

Archive with 1 entries (1 files):
- ijms-1380600-supplementary.pdf
